# Supplementary material for: Effect of Psychosocial Interventions for Individuals Who Underwent Arthroscopy in Femoroacetabular Impingement: A Randomized Controlled Trial
Source: J Clin Med. 2023 May 23;12(11):3612. doi: 10.3390/jcm12113612 (PMC10253459; doi:10.3390/jcm12113612)
Supplement: Supplementary file 1 [file jcm-12-03612-s001.zip]

Archive with 1 entries (1 files):
- evaluation scales.pdf
